# Supplementary material for: Total Neoadjuvant Therapy Versus Long-Course Chemoradiotherapy in Locally Advanced Rectal Cancer: Real-World Tumor Response and Clinical Outcomes
Source: Med Sci (Basel). 2026 Jul 14;14(3):393. doi: 10.3390/medsci14030393 (PMC13414229; doi:10.3390/medsci14030393)
Supplement: Supplementary file 1 [file medsci-14-00393-s001.zip]

Archive with 1 entries (1 files):
- medsci-4416538-supplementary.pdf
